# Supplementary material for: Conceptual coherence but methodological mayhem: A systematic review of absolute pitch phenotyping
Source: Behav Res Methods. 2025 Jan 21;57(2):61. doi: 10.3758/s13428-024-02577-z (PMC11750914; doi:10.3758/s13428-024-02577-z)
Supplement: Supplementary file 2 — Supplementary file2 (CSV 46 KB) [file 13428_2024_2577_MOESM2_ESM.csv]

Study	Year	Journal	Definition	Base study	N	N_AP	N_nAP	N_intermediate	N_intermediatelower	N_other	Other_describe	Comparison_musicians	Accuracy_RT	N_Trials	Range_low	Range_high	Response_window	Response_mode	Octave_required	Timbre	Describe_multiple	Stimulus_length	Inter-stimulus_sound	ST_credit	Threshold_low	Threshold_high	Threshold_intermediate	Threshold_notes	Selfreport_only	no_detail	M(SD), range	M_AP	SD_AP	CI95_low	CI95_high	M_nAP	SD_nAP	CI95_lown	CI95_highn
Hantz et al. (1992)	1992	Music Perception	IdentifyProduce	Lockhead & Byrd (1981)	35	10	14			11	non-musicians; note that only 12 SR AP were tested (2 of these fell below threshold and were included in non-AP group)	Y	Accuracy	73	C1	C7	8000	Written	NC	piano		2000		0.5					0		Mean AP (SD): 89.5 (11.5); non-AP 17.6 (no SD given)	89.5	11.5	82.37222615	96.62777385	17.6		17.6	17.6
Miyazaki (1992)	1992	Music Perception	Identify	Miyazaki (1989)	15	11	4				non-AP musicians only completed the complex tone set	Y	Accuracy/RT	960	C1	B7		Piano key	Y	multiple	sine, piano, synthesised complex	800		0		0.9			0		AP range 90-100%
Wayman et al. (1992)	1992	Journal of the Acoustical Society of America	Memory	Lockhead & Byrd (1981)	35	10	14			11	non-musicians (not tested). Only 2 of the non-AP musicians tested	Y	Accuracy	73	C1	C7	8000	Written	NC	piano		2000		0.5					0		Mean AP: 89.5% (SD 11.5), range 65.75-99.32; Mean non-AP 17.6 (SD 4.3), range 13.7-22.6	89.5	11.5	82.37222615	96.62777385	17.6	4.3	15.34752225	19.85247775
Miyazaki (1993)	1993	Music Perception	Identify		56	15	15	16	9			Y	Accuracy	60	5 octaves			Piano key	NC	piano				0	0.4	0.9	0.9 ST, 0.4-0.8	0.9 with ST errors = partial; 0.4-0.8 imprecise	0		none given beyond details in thresholds
Shigeno (1993)	1993	Perception & Psychophysics	IdentifyProduce		10	5				5	non-musicians	N	Accuracy	20						piano				0					0		Mean AP: 0.92(SD 0.067), range 0.85-1; non-musicians all scored 0	92	6.7	86.12719106	97.87280894
Tervaniemi et al. (1993)	1993	Music Perception	IdentifyProduce		16	8	8					Y	Accuracy	50	C2	E6	4000	Written	Y	piano		1500		0				between-group comparison	0		Mean AP: 81.5% (range 52-98); non-AP 9% (2-22%)	81.5				9
Barnea et al. (1994)	1994	International Journal of Psychophysiology	IdentifyProduce		18	6	12					Y	Accuracy																0		Not stated
Burns & Campbell (1994)	1994	Journal of the Acoustical Society of America	Identify		5	5							AccuracyRT		B3	C#5				sine		750							0		None stated - score for consistency not accuracy
Crummer et al. (1994)	1994	Journal of the Acoustical Society of America	IdentifyProduce	Lockhead & Byrd (1981)	35	10	14			11	non-musicians; not all non-musicians tested	Y	Accuracy	73	C1	C7	8000	Written	NC	piano		2000		0.5					0		Mean AP (SD): 89.5% (11.5); non-AP 17.6 (no SD given)	89.5	11.5	82.37222615	96.62777385	17.6
Hantz et al. (1995)	1995	Psychomusicology	IdentifyProduce	Hantz et al. (1992)	44	14	16			14	non-musicians	Y	Accuracy	12	F1	G5	8000	Written		piano		2000		0					0		Mean AP (SD): 83.33 (23.33); non-AP 9.17 (6.67); non-musicians 5.00 (4.17)	83.33	23.33	71.10899864	95.55100136	9.17	6.67	5.9017	12.4383
Miyazaki (1995)	1995	Perception & Psychophysics			25	19	6				not clear if non-AP group completed task	Y	Accuracy	60	5 octaves									0		0.9			0		none given
Schlaug et al. (1995)	1995	Science	IdentifyProduce		60	11	19			30	non-musicians	Y																	1		n/a
Hantz et al. (1997)	1997	Journal of the Acoustical Society of America	IdentifyProduce	Hantz et al. (1992)	30	10	20					Y	Accuracy	12	F1	G5	8000	Written		piano		2000		0					0		Mean AP (SD): 89.17 (12.5); non-AP 5 (7.5)	89.17	12.5	81.42241973	96.91758027	5	7.5	1.712980073	8.287019927
Miller & Clausen (1997)	1997	Psychology of Music	Identify		24	12	12					Y	Accuracy	48	C3	B5		Verbal		multiple	sine, piano	1000		0		0.58		on piano timbre only	0		none stated
Baharloo et al. (1998)	1998	American Journal of Human Genetics	Identify		111	69	17	5	3	5	other is AP4; note that 12 non-AP musicians also tested	Y	Accuracy	80	C1	G#8	3000	Written		multiple	sine, piano	1000		0.75, 1		0.68		Pure tones only. Additional thresholds for AP2-4	0		AP1 range on scatterplot is from threshold to ceiling, AP2 67% (one participant), AP3 64% (one participant), AP4 31%-47%, non-AP 11%-42%. Just reporting pure tones
Pantev et al. (1998)	1998	Nature	Identify		33	9	11			13	non-musicians (not tested)	Y	Accuracy	35	B2	C7				piano				0		0.9			0		none given
Zatorre et al. (1998)	1998	PNAS	Identify		20	10	10					Y	Accuracy	100	F#3	C#5				synthesised complex		500		0				MAD 0.6 ST	0		Mean AP MAD = 0.16 (0.2); RP 2.44 (1.0)
Gregersen et al. (1999)	1999	American Journal of Human Genetics	Identify		2707	249	2458					Y																	1		n/a
Hirata et al. (1999)	1999	NeuroReport	IdentifyProduce		22	11				11	non-musicians, did not complete task	N	Accuracy	50						piano				0		0.9			0		none stated
Baharloo et al. (2000)	2000	American Journal of Human Genetics	Identify	Baharloo et al. (1998)	712	90	622					Y	Accuracy	80	C1	G#8	3000	Written		multiple	sine, piano	1000		0.75, 1		0.68		Pure tones only	0		none stated
West Marvin et al. (2000)	2000	Music Perception	IdentifyProduce		38	20	18					Y	Accuracy/RT	50	G3	G5		Onscreen label		multiple	piano, violin	1000	rapid note sequence	0	0.5	0.65		no participants in intervening interval	0		Mean AP: 0.9 (0.0894); Mean RP: 0.14 (0.0849)	90	8.94	86.08187225	93.91812775	14	8.49	10.07782011	17.92217989
West Marvin et al. (2000*)	2000	Music Perception	IdentifyProduce		22	6	16					Y	Accuracy	12	3 octaves			Onscreen keyboard		piano		1000		0					0		Mean AP: 0.97; Mean RP: 0.23	97				23
Gregersen et al. (2001)	2001	American Journal of Medical Genetics	Identify		1067	130	937				numbers may not be exact as % reported not raw numbers	Y																	1		n/a
Keenan et al. (2001)	2001	NeuroImage	Identify	Ward & Burns (1982); Zatorre & Beckett (1989)	66	27	22			27	non-musicians	Y	Accuracy	52	F#3	F#4	4000	Written		sine		500		1		0.9			0		Mean (SD) task 1: 97.12 (4.04); non-AP and non-musicians could not perform task	97.12	4.04	95.59610321	98.64389679
Keenan et al. (2001)*	2001	NeuroImage	Identify	Ward & Burns (1982); Zatorre & Beckett (1989)	66	27	22			27	non-musicians	Y	Accuracy	48	F2	G5	4000	Written		sine		500		1		0.9			0		Mean (SD) task 2 96.46 (4.38); non-AP and non-musicians could not perform task	96.46	4.38	94.80785447	98.11214553
Ohnishi et al. (2001)	2001	Cerebral Cortex	Identify		28	10	4			14	non-musicians																			1	none stated
Brown et al. (2002)	2002	Music Perception		Baharloo et al. (1998)	45	12	33					Y	Accuracy	80	C1	G#8	4000	Written		multiple	sine, piano	1000		0.75, 1		0.68			0		None stated
Fujisaki & Kashino (2002)	2002	Acoustical Science & Technology	IdentifyProduce		27	8	6	7		6	non-musicians	Y	Accuracy	108	3 octaves			Onscreen label		sine		200		0	0.25	0.97	0.65-0.85	Participants scoring between thresholds excluded	0		None stated
Hirose et al. (2002)	2002	Neuroscience Letters	Identify		16	9				7	non-musicians, did not complete task	N	Accuracy	60	C2	C6				sine				0		0.95			0		none stated
Miyazaki & Rakowski (2002)	2002	Perception & Psychophysics	Identify		27	9	18					Y	Accuracy	60	C2	B6		Piano key		piano				0	0.5	0.6			0		Range: 60-100% AP, < 50% non-AP
Brown et al. (2003)	2003	Journal of Autism and Developmental Disorders	Identify	Baharloo et al. (1998)	46	13	33					Y	Accuracy	80	C1	G#8	3000	Written		multiple	sine, piano	1000		0.75, 1		0.68			0		None stated
Itoh et al. (2003)	2003	Brain and Cognition	Identify		20	20							Accuracy/RT	288	G2	F#5	2000	Verbal		piano		300		0					0		participants "prescreened" for AP but no details given. For this confirmatory task, mean L ear 96 (4), R ear 97 (4)
Mito (2003)	2003	Bulletin of the Council for Research in Music Education	Identify		20	10	10					Y	Accuracy	60	5 octaves				NC					0	0.4	0.9		no participants in intervening interval. Not clear if threshold was based on performance	0		Range: 90-100% AP, <40% non-AP
Renninger et al. (2003)	2003	Music Perception	IdentifyProduce	Lockhead & Byrd (1981); Klein et al. (1984)	32	16	16					Y	Accuracy	250	C2*	C8*			NC	sine				1					0		Calculated from raw scores provided for individual participants in the paper: AP M 96.3(4.26); RP M 50.58(26.05). Range AP: 85.6-100; Range RP 22-98.4	96.3	4.26	94.2126	98.3874	50.58	26.05	37.8155	63.3445
Ross et al.(2003)	2003	Annals of the New York Academy of Sciences	Identify		28	6	21			1	non-musicians	Y																		1	none stated
Hirose et al. (2004)	2004	NeuroReport	Identify		17	10				7		N	Accuracy	60	C2	C6				sine				0		0.95			0		Mean AP 97.7, none given for non-AP	97.7
Luders et al. (2004)	2004	NeuroImage		Keenan et al. (2001); Zatorre et al. (1998); Ward & Burns (1982)	60	20	40					Y	Accuracy	100	F2	G5	4000	Written		sine		500		1		0.9			0		none stated
Miyazaki (2004)	2004	Japanese Psychological Research	Identify		55	26	20	9				Y	Accuracy	60	C2	B6			NC	piano				0					0		Exp1: AP >0.8, mean 0.943, non-AP <0.65, mean 0.417; Exp 2 AP1 >0.9, AP2 0.5-0.86, non-AP <0.4	94.3				41.7
Ross et al. (2004)	2004	Journal of the Acoustical Society of America	Identify	Baharloo et al. (2000); Gregersen et al. (personal communication)	42	20	22					Y	Accuracy	60	C2	C7	2100	Verbal		multiple	sine, piano	500		0		0.8			0		AP M(SD - presumably, it's not stated what the error is): 91 (7), range 80-100; non-AP 9 (6) (2-20)	91	7	87.93211473	94.06788527	9	6	6.492759576	11.50724042
Bahr et al. (2005)	2005	Psychology of Music	Identify		13	11	2					Y	Accuracy	360	5 octaves		1000	Labelled keyboard	Y	multiple	sine, piano, participant's own instrument	800	white noise	0				Octave and ST errors coded separately	0		Mean AP 46.98% (SD 23.42), range 14.44-95.56; RP 4.03 (2.95), range 1.94-6.11	46.98	23.42	33.13966445	60.82033555	4.03	2.95	-0.058491409	8.118491409
Fujisaki & Kashino (2005)	2005	Perception & Psychophysics	IdentifyProduce		33	14	6	7		6	non-musicians	Y	Accuracy	108	3 octaves			Onscreen label		sine		200		0	0.25	0.97	0.65-0.85		0		None stated (presented in figures only)
Hirose et al. (2005)	2005	NeuroReport	Identify		17	10				7	non-musicians	N	Accuracy	60	C2	C6				sine				0		0.95			0		none stated
Itoh et al. (2005)	2005	Cerebral Cortex	IdentifyProduce	Miyazaki (1990)	45	11	11	11		12	non-musicians	Y	Accuracy	60	C2	B6				piano				0					0		High-AP M(SD): 98 (3); mid-AP 60 (20); low-AP 14 (7); untrained 8 (7)	98	3	96.22711329	99.77288671	14	7	9.863264352	18.13673565
Schlemmer et al. (2005)	2005	Psychophysiology	IdentifyProduce		21	9	12					Y	Accuracy/RT	88	C3	C5	5000	Verbal		multiple	piano, triangle tones, violin, cello, flute, clarinet, bassoon, trumpet, trombone, French horn	2000		0		0.7			0		split by white/black key and timbre accuracy for each group - better to report ranges: AP 73-100; non-AP 2-43
Deutsch et al. (2006)	2006	Journal of the Acoustical Society of America	IdentifyProduce		203								Accuracy	36	C3	B5	4250	Written		piano		500		0		0.85		ST errors counted for separate analysis	0		None stated
Athos et al. (2007)	2007	PNAS	Identify	Baharloo et al. (1998)	2213	981	1232					Y	Accuracy	80	C1	G#8	4000	Onscreen keyboard		multiple	sine, piano	1000		0.75		0.68		Pure tones only	0		AP1 range on scatterplot is from threshold to ceiling
Hsieh & Saberi (2007)	2007	Hearing Research			6	6							Accuracy	100	C2	B6	4000	Labelled button		multiple	sine, piano	1000		0		0.9, 0.75		0.9 for piano, 0.75 sine	0		none stated
Rakowski & Rogowski (2007)	2007	Archives of Acoustics	Identify		18	6	10	2				Y	Accuracy	25	5 octaves (1-5)		6000	Written		piano				0	0.2	0.6		no participants fell between. The "partial" AP possessors scored in the non-AP range. Not clear if these thresholds were chosen or if they simply reflect the range of participant scores	0		none stated
Hsieh & Saberi (2008a)	2008	Acta Acustica United with Acustica			6	6							Accuracy	100	C2	B6		Labelled button		multiple	sine, piano	1000		0.5		0.9, 0.8		0.9 for piano, 0.8 for sine	0		Mean AP (SD): 98 (2.4) for piano, 86.6 (4.8) pure	98	2.4	96.07960004	99.92039996
Hsieh & Saberi (2008b)	2008	Hearing Research		Baharloo et al. (1998)	10	5	5					Y	Accuracy	100	C2	B6	2400	Labelled button		multiple	sine, piano	1000	white noise	0.5		0.9, 0.8		0.9 for piano, 0.8 for sine	0		ST credit (for thresholds) Mean AP (SD): 97.6 (2.52) piano, 87.6 (4.72) pure; non-AP 34 (11.58) piano, 26.4 (5.86) pure. Raw scores (not used for thresholds): AP 96 (3.74) piano, 80 (9.24) pure; non-AP 27.6 (13.94) piano, 14.4 (6.84) pure	97.6	2.52	95.39112261	99.80887739	34	11.58	23.84968247	44.15031753
Lee & Hung (2008)	2008	Journal of the Acoustical Society of America	IdentifyProduce	Deutsch et al. (2006)	36	0	36					Y	Accuracy	108	C3	B5	5000	Written on staff	Y	multiple	sine, piano, viola	500		0		0.85		credit for up to 3 ST errors considered in further analyses	0		Mean (SD) pure 12 (12), piano 11 (10), viola 11 (10)
Temperley & West Marvin (2008)	2008	Music Perception	Identify	Deutsch et al. (2006)	30	12	11	7				Y	Accuracy	36	C3	B5	4000	Written		piano		500		0	0.25	0.85	0.4-0.6		0		Mean AP: 97; QAP 53; non-AP 11	97				11
Wu et al. (2008)	2008	NeuroReport	IdentifyProduce		34	7	13			14	non-musicians	Y	Accuracy	80	C2	B6				multiple	sine, "random"			0		0.8			0		none stated
Bermudez & Zatorre (2009)	2009	Music Perception	Identify		51	27	24					Y	Accuracy	108	C3	B5	self-paced	Onscreen wheel	Y	synthesised complex		1000		0					0		AP mean 77% (SD 14.91); non-AP 15 (14.89)	77	14.91	71.37591556	82.62408444	15	14.89	9.042759296	20.9572407
Bermudez, Lerch et al. (2009)	2009	Cerebral Cortex	Identify		49	27	22				Additional musicians & non-musicians in study but not tested	Y	Accuracy	108	C3	B5			Y	synthesised complex		1000		0					0		AP mean 78.8% (SD 18.08); non-AP 15.1 (9.8)	78.8	18.08	71.98018466	85.61981534	15.1	9.8	11.00484064	19.19515936
Brancucci, di Nuzzo et al. (2009)	2009	Neuropsychologia	Identify	Zatorre lab (brams.org)	44	22	22					Y	Accuracy	108	C3	B5	self-paced	Onscreen wheel	Y	synthesised complex		1000		0				scored as total no. of semitone errors	0		Mean no. semitone errors for AP group: 8.24 (SD 8.34); non-AP 49.71 (50.94)
Brancucci, Dipinto et al. (2009)	2009	PLOS ONE	Identify	Zatorre lab (brams.org)	52	26	26					Y	Accuracy	108	C3	B5	self-paced	Onscreen wheel & keyboard	Y	synthesised complex		1000		0				MAD. half assigned to AP, half to non-AP based on distance from target in semitones	0		MAD (in STs): Mean (AP): 0.08 (SD 9.64), non-AP 0.58 (10.83)
Deutsch et al. (2009)	2009	Journal of the Acoustical Society of America	Identify	Deutsch et al. (2006)	203								Accuracy	36	C3	B5	4250	Written		piano		500		0					0		None stated (participants divided into groups on vars other than AP/non-AP)
Hsieh & Saberi (2009)	2009	Acoustical Physics	Identify	Baharloo et al. (1998)	10	5	5					Y	Accuracy	100	C2	B6	2400	Labelled button		multiple	sine, piano	1000	white noise	0.5		0.9, 0.8		0.9 for piano, 0.8 for sine	0		ST credit (for thresholds) Mean AP (SD): 97.6 (2.52) piano, 87.6 (4.72) pure; non-AP 34 (11.58) piano, 26.4 (5.86) pure. Raw scores (not used for thresholds): AP 96 (3.74) piano, 80 (9.24) pure; non-AP 27.6 (13.94) piano, 14.4 (6.84) pure	97.6	2.52	95.39112261	99.80887739	34	11.58	23.84968247	44.15031753
Schulze et al. (2009)	2009	BMC Neuroscience	Identify	Keenan et al. (2001); Zatorre & Beckett (1989); Ward & Burns (1982)	20	10	10					Y	Accuracy	52	F#4	F#5				sine		500		1		0.9			0		Mean AP (SD): 96.2 (3.16); none given for non-AP	96.2	3.16	94.24141171	98.15858829
Theusch et al. (2009)	2009	American Journal of Human Genetics	Identify	Athos et al. (2007); Baharloo et al. (1998)	281	168	113				Number of participants who completed the AP task not reported	not specifically	Accuracy	80	C1	G#8	4000	Onscreen keyboard		multiple	sine, piano	1000		0.75		0.68		Pure tones only	0		none stated
Wilson et al. (2009)	2009	Cerebral Cortex	Identify	Takeuchi & Hulse (1993)	36	12	12	12				Y	Accuracy	50	C2	C5	3000			piano		500		0	0.2	0.9			0		None stated (presented in figures only)
Dooley & Deutsch (2010)	2010	Journal of the Acoustical Society of America	Identify	Deutsch et al. (2006); Deutsch et al. (2009)	60	30	22	8				Y	Accuracy	36	C3	B5	4250	Written		piano		500		0	0.2	0.8			0		none given beyond details in thresholds
Kamiyama et al. (2010)	2010	Neuroscience Research	Identify		20	12	8					Y	Accuracy	108	3 octaves		4500	Piano key		sine		300		0	0.2	0.4		no participants between thresholds	0		Mean AP (SD) 61.10 (17.69); non-AP 14.70 (2.90)	61.1	17.69	51.09094026	71.10905974	14.7	2.9	12.69040253	16.70959747
Lee & Lee (2010)	2010	Journal of the Acoustical Society of America	IdentifyProduce	Lee & Hung (2008)	72	52	20				numbers may not be exact as % reported not raw numbers	Y	Accuracy	108	C3	B5	5000	Written on staff	Y	multiple	sine, piano, viola	500		0		0.85		credit for up to 3 ST errors considered in further analyses	0		Mean (SD) pure 72 (25.5), piano 86 (21.3), viola 81 (24.1)	86	21.3	80.21059405	91.78940595
Oechslin, Imfeld et al. (2010)	2010	Frontiers in Human Neuroscience	Identify		39	13	13			13	non-musicians	Y	Accuracy	108	A3	A5	4000	Written		sine		1000	brown noise	0				between group differences	0		Mean (SD) AP: 85 (13.80); non-AP 8.43 (5.19); non-musicians not tested	85	13.8	77.49823455	92.50176545	8.43	5.19	5.608683862	11.25131614
Oechslin, Meyer et al. (2010)	2010	Cerebral Cortex	Identify		45	15	15			15	non-musicians	Y	Accuracy	108	A3	A5	4000	Written		sine		1000	brown noise	0					0		Mean (SD) AP: 82.2 (16.2); non-AP 6.9 (4.2)	82.2	16.2	74.00166885	90.39833115	6.9	4.2	4.77450674	9.02549326
Rogowski & Rakowski (2010)	2010	Archives of Acoustics	Identify	Rakowski et al. (2008); Makomaska & Rakowski (2008); Makomaska (2008)	6	6							Accuracy	50	C2	B6	2000; 6000	Written		piano				0		0.96			0		none stated
Vanzella & Schellenberg (2010)	2010	PLOS ONE	IdentifyProduce		198	198							Accuracy	96	A3	G#5	3000	Onscreen keyboard		multiple	sine, piano, voice, synthesised voice	1000		1		0.46		For AP, must meet this threshold for at least one timbre (though pitch-naming largely treated as continuous here)	0		Mean (SD) piano 84 (22); pure 77 (26); voice/synthesised voice 74 (24)	84	22	80.93559504	87.06440496
Dooley & Deutsch (2011)	2011	Journal of the Acoustical Society of America	Identify	Deutsch et al. (2006); Deutsch et al (2009); Dooley & Deutsch (2010)	36	18	18					Y	Accuracy	36	C3	B5	4250	Written		piano		500		0	0.2	0.8		no participants in intermediate range	0		none stated
Lee et al. (2011)	2011	Journal of the Acoustical Society of America	IdentifyProduce	Lee & Hung (2008); Lee & Lee (2010); Deutsch et al. (2006); Deutsch et al. (2009)	43	28	15				numbers may not be exact as % reported not raw numbers	Y	Accuracy	108	C3	B5	5000	Written on staff	Y	multiple	sine, piano, viola	500		0		0.85		credit for up to 3 ST errors considered in further analyses	0		Mean (SD) pure 68 (27), piano 82 (25), viola 75 (29)	82	25	72.73987041	91.26012959
Loui et al. (2011)	2011	Journal of Cognitive Neuroscience	Identify	Keenan et al. (2001); Zatorre & Beckett (1989); Ward & Burns (1982)	24	12	12					Y	Accuracy	52	F#3	F#4	2000	Written		sine		500		1		0.97	0.92	Secondary analysis gave 0.5 points for ST error. For this scoring system, thresholds were: AP1: >= 0.952, AP2 = 0.71-0.93	0		Mean (range) AP: 87 (92-100); non-AP 36 (19-77)	87				36
Masataka (2011)	2011	Frontiers in Psychology	Identify		29	15	14					Y	Accuracy	108	A3	A5	4000	Written		sine		1000	brown noise	0	0.1	0.8		no participants between	0		Mean (SD) AP 85.8 (6.6); non-AP 7.2 (3.9)	85.8	6.6	82.45993916	89.14006084	7.2	3.9	5.157055067	9.242944933
Rakowski & Rogowski (2011)	2011	Archives of Acoustics	Identify	Makomaska (2008); Rakowski et al. (2008)	250	9	241					Y	Accuracy	25	5 octaves (octaves 2-6)			Written		piano				0		0.96			0		none stated
Theusch & Gitschier (2011)	2011	Twin Research and Human Genetics	Identify	Athos et al. (2007)	1508	1508					AP1 probands extracted from large pop study		Accuracy	80	C1	G#8	4000	Onscreen keyboard		multiple	sine, piano	1000		0.75		0.68		Pure tones only	0		none stated
Akiva-Kabiri & Henik (2012)	2012	Experimental Psychology	Identify	www.zlab.mcgill.ca	16	8	8					Y	Accuracy	108	D3	B5	4500	Written		synthesised complex		500		0.5	none	none			0		AP: mean 80.4% (SD 15), non-AP 15.5 (7.2)	80.4	15	70.00553032	90.79446968	15.5	7.2	10.51065455	20.48934545
Benassi-Werke et al. (2012)	2012	Quarterly Journal of Experimental Psychology	Identify		53	15	38					Y	Accuracy	9	C4	G#5		Verbal		voice		500							0		none stated
Dohn et al. (2012)	2012	PLOS ONE	IdentifyProduce	Athos et al. (2007); Baharloo et al. (1998)	50	16	18			16	non-musicians	Y	Accuracy	80	C1	G#8	2000	Onscreen keyboard		multiple	sine, piano	1000		0.75		0.5			0		Mean AP (SD, range): 83.47 (15.42, 54.17-99.65); non-AP 21.53 (7.08, 13.19-42.71)	83.47	15.42	75.9142	91.0258	21.53	7.08	18.25920687	24.80079313
Jäncke et al. (2012)	2012	Journal of Cognitive Neuroscience	Identify	Oechslin et al. (2010)	41	13	16			12	non-musicians, did not complete task	Y	Accuracy	108	A3	A5	4000	Written	NC	sine		1000	brown noise	0					0		Mean AP (SD, range): 85 (13.8, 54.6-100); non-AP 7.5 (4.53, 0-18.5); non-musicians not tested	85	13.8	77.49823455	92.50176545	7.5	4.53	5.2803	9.7197
Loui et al.(2012)	2012	NeuroImage	Identify	Keenan et al. (2001); Loui et al. (2011)	30	15	15					Y	Accuracy	52	F#3	F#4	2000	Written		sine		500		0				Deviation in ST used to score: AP if MAD <= 1 ST; AP1 < 0.5 ST, AP2 if 0.5 < MAD < 1.5	0		Scored as MAD
Miskiewicz & Rakowski (2012)	2012	Journal of the Acoustical Society of America	Identify	Makomaska (2007)	60	30	30					Y	Accuracy/RT	50	5 octaves		2000; 6000			piano				0					0		none stated
Miyazaki et al. (2012)	2012	Journal of the Acoustical Society of America	Identify		1280	78	656	70	100	111	111 AP4, 265 AP5	Y	Accuracy	60	C2	B6	3000	Written		piano				0	0.2	0.95	0.8	Additional thresholds: 0.6, 0.4, 0.2	0		split by white/black key accuracy for each AP group - better to report ranges
Miyazaki et al. (2012)*	2012	Journal of the Acoustical Society of America	Identify		250	18	161	12	16	19	19 AP4, 24 AP5	Y	Accuracy	25	C2	B6	6000	Written		piano				0	0.2	0.95	0.8	Additional thresholds: 0.6, 0.4, 0.2	0		split by white/black key accuracy for each AP group - better to report ranges
Weisman et al. (2012)	2012	Psychomusicology	IdentifyProduce	Athos et al. (2007)	60	16	44					Y	Accuracy	40	C2	G8		Onscreen keyboard		sine		1000		0.75		0.68			0		Mean task 1 (SE* possibly an error in reporting): 86.94 (19.17); non-AP 27.5 (19.4)	86.94	19.17	77.5467	96.3333	27.5	19.4	21.76766632	33.23233368
Wilson et al. (2012)	2012	Music Perception	Identify	Wilson et al. (2009)	160	43	68	49				Y	Accuracy	50	C2	C5	3000	Verbal		piano		500		0	0.2	0.9			0		Mean AP (range): 97.4 (90-100); QAP 60 (20-88); non-AP 4.6 (0-16)	97.4				4.6
Deutsch & Dooley (2013)	2013	Journal of the Acoustical Society of America	IdentifyProduce	Deutsch et al. (2006); Deutsch et al. (2009)	27	7	20					Y	Accuracy	36	C3	B5	4250	Written		piano		500		0	0.2	0.83		no participants between thresholds	0		none stated
Deutsch et al. (2013)	2013	Journal of the Acoustical Society of America	IdentifyProduce	Deutsch et al. (2006); Deutsch et al. (2009); Dooley & Deutsch (2010); Dooley & Deutsch (2011); Peng et al. (2013)	160								Accuracy	36	C3	B5	4250	Written		piano		500		0				ST errors counted for separate analysis	0		None stated (other metrics used)
Elmer et al. (2013)	2013	Journal of Cognitive Neuroscience	IdentifyProduce	Oechslin et al. (2010)	30	15	15					Y	Accuracy	108	C3	B5	4000	Written		piano		1000	brown noise	0					0		Mean AP (SD, range): 96.7 (4.5, 86.1-100); non-AP 18.2 (13.2, 2.8-42.6)	96.7	4.5	94.42268579	98.97731421	18.2	13.2	11.51987832	24.88012168
Hedger et al. (2013)	2013	Psychological Science	Identify	http://perfectpitch.ucsf.edu; Athos et al. (2007)	27	27						Y	Accuracy	80	C1	G#8	3000	Written (online)		multiple	sine, piano	1000		0.75, 1		0.68		Pure tones only	0		none stated
Matsuda et al. (2013)	2013	Neuroscience Letters	IdentifyProduce		26	8	18					Y	Accuracy	32			3000	Written		sine		500		0		1			0		Mean AP (SD): 100 (ceiling); non-AP 56.2 (16.4)	100		100	100	56.2	16.4	48.62358654	63.77641346
McLachlan et al. (2013)	2013	Brain Sciences	Identify	Wilson et al. (2009, 2012)	33	9	12	12				Y	Accuracy	50	C2	C5	2500	Written		piano		500		0	0.14	0.8	0.2-0.7		0		none given beyond details in thresholds
Peng et al. (2013)	2013	Journal of Chinese Linguistics	IdentifyProduce	Deutsch et al. (2006); Deutsch et al. (2009)	298								Accuracy	36	C3	B5	4250	Written		piano		500		0				AP score treated as continuous	0		None stated (presented in figures only)
Schulze et al. (2013)	2013	Human Brain Mapping	Identify	Keenan et al. (2001); Schulze et al. (2009)	16	8	8					Y	Accuracy/RT	52	F#4	F#5				sine		500		1					0		Mean (SD) AP test 1: 92 (6.22); mean for non-AP not given	92	6.22	87.6897599	96.3102401
Schulze et al. (2013)*	2013	Human Brain Mapping	Identify	Keenan et al. (2001); Schulze et al. (2009)	16	8	8					Y	Accuracy/RT	48	C2	G5				sine		500		1					0		Mean (SD)test 2 82 (15.84); mean for non-AP not given	82	15.84	71.02344001	92.97655999
Aruffo eg al. (2014)	2014	Music Perception	Identify		41	9	7	11		14	non-musicians	Y	Accuracy	24	C3	B4				piano (synthesised)				0	0.4	0.9		Score on interval task also used in thresholds	0		Non-AP: mean 16% (SD 13). Rest estimated from scatter plot: non-AP range 0.03-0.23; relative 0-0.3, partial 0.12-0.9; absolute 0.93-1
Behroozmand et al. (2014)	2014	Brain and Cognition	Identify		34	11	12			11	non-musicians	Y	Accuracy							piano				0					0		Mean AP 96.59% (SD 6.64); RP 33.86 (26.01), non-musician 1.25(0.79)	96.59	6.64	92.66601076	100.5139892	33.86	26.01	19.14345711	48.57654289
Dohn et al. (2014)	2014	Music Perception	IdentifyProduce	Athos et al. (2007); Baharloo et al. (1998)	39	17	22					Y	Accuracy	80	C1	G#8	2000	Onscreen keyboard		multiple	sine, piano	1000		0.75		0.5			0		Mean AP (SD): 83.75 (14.86); non-AP 21.81 (6.81)	83.75	14.86	76.6860044	90.8139956	21.81	6.81	18.96428212	24.65571788
Hou et al. (2014)	2014	Psychomusicology	Identify	Zatorre (2003)	104	44	60			440	rest of the sample that completed pitch identification task and did not perform above threshold - not further used in this study	Y	Accuracy	21	C4	B4	1000	Onscreen label				500		0		0.8			0		Mean superior PI (note that only white notes used) (SD): 93.82 (5.71 range 80-100, includes 2 participants later excluded); average performers 30.23 (6.32, range 9.52-76.19)	93.82	5.71	92.13280282	95.50719718	30.23	6.32	28.63081936	31.82918064
Parkinson et al. (2014)	2014	Frontiers in Neuroscience	Identify	Behroozmand et al. (2014)	33	11	11			11	non-musicians	Y	Accuracy							piano									0		none stated
Wengenroth et al. (2014)	2014	Cerebral Cortex	IdentifyProduce		162	18	18					Y	Accuracy	41	C1	C7				multiple	sine, piano, violin, organ, woodwind, brass, voice (+ 6 trials for production)	500	non-equally tempered tones and distorted melody	0.5		0.51			0		None stated
Wong & Wong (2014)	2014	Psychonomic Bulletin & Review	IdentifyProduce	Takeuchi & Hulse (1993); Zatorre (2003)	70	10	60					Y	Accuracy	48	B3	A#5		Labelled button		sine		1000		0		0.7			0		Mean Non-AP violinists 12.38; mean non-AP pianists 11.07; AP violinists/pianists mean not reported
Ziv & Radin (2014)	2014	Advances in Cognitive Psychology	Identify		73	37	36					Y	Accuracy	15	1 octave		8000	Onscreen label		piano		1000	rapid note sequence	0		0.4			0		Mean (SD) for pretest 2: high AP/high RP: 79.27 (18.33); high AP/low RP 49.60 (8.67); low AP/high RP 11.07 (11.00); low AP/low RP 13.07 (10.33)	79.27	18.33	73.36367046	85.17632954	13.07	10.33	9.695533333	16.44446667
Burnham et al. (2015)	2015	Psychology of Music	IdentifyProduce	Watson (1995)	72	24	24			24	non-musicians	Y	AccuracyRT											0		0.9			0		Mean AP (SD): 96 (3.8) - across 3 tasks (naming, production, key identification). No scores given for non-AP or non-musicians	96	3.8	94.47968337	97.52031663
Dohn et al. (2015)	2015	Cerebral Cortex	Identify	Athos et al. (2007); Baharloo et al. (1998)	35	17	18					Y	Accuracy	80	C1	G#8	2000	Onscreen keyboard		multiple	sine, piano	1000		0.75		0.5			0		Mean AP (SD): 83.75 (14.86); non-AP 20.14 (5.56)	83.75	14.86	76.6860044	90.8139956	20.14	5.56	17.57141105	22.70858895
Elmer et al. (2015)	2015	Journal of Neuroscience	Identify	Oechslin et al. (2010)	26	16	10					Y	Accuracy	108	A3	A5	4000	Written		sine		1000	brown noise	0					0		None stated
Hutchins et al. (2015)	2015	Music Perception	IdentifyProduce		37	13	24					Y	Accuracy	20	A2	B5		Onscreen staff	NC	sine		1000		0				MAD in ST	0		Scored as MAD. Note a more complex version includin mistuned stimuli given to participants who scored >25% on this task
Hutka & Alain (2015)	2015	Music Perception	IdentifyProduce		32	15	17					Y	Accuracy	20	A0	C8		Written		piano		1500		0		0.8			0		AP tone language mean (SD, range): 96.67 (13.14, 85-100); AP non-tone language 98.33 (13.13, 90-100); non-AP tone language 29.29 (13.12, 5-65); non-AP non-tone language 14.5 (13.12, 0-30)
Rogenmoser et al. (2015)	2015	Journal of Cognitive Neuroscience	IdentifyProduce	Oechslin et al. (2010a,b); Jaencke et al. (2012)	26	16	10					Y	Accuracy	108	A3	A5	4000	Written		sine		1000	brown noise	0					0		Mean (SD) AP: 79.6 (18); non-AP 8.4 (5.4)	79.6	18	70.78	88.42	8.4	5.4	5.053045324	11.74695468
Weiss et al. (2015)	2015	Quarterly Journal of Experimental Psychology	IdentifyProduce	Vanzella & Schellenberg (2010)	58	19	19			20	non-musicians. Only musicians tested for AP	Y	Accuracy	96	A3	G#5	3000	Onscreen keyboard		multiple	sine, piano, voice, synthesised voice	1000		1	0.708	0.791		threshold must be reached on at least 1 timbre for AP. No participants fell in between	0		Mean (SD) AP: 85.38 (10.21); non-AP 32.75 (13.5)	85.38	10.21	80.7890241	89.9709759	32.75	13.5	26.67965968	38.82034032
Chavarria-Soley (2016)	2016	Journal of the Acoustical Society of America	Identify	Baharloo et al. (1998)	127	17	88	22				Y	Accuracy	80	C2	B6	3000	Written		multiple	sine, piano (sampled)	1000		0	0.5473	0.9		MAD < 0.1 as well	0		Mean AP (SD): 98.24 (2.72); high accuracy (QAP): 66.5 (9.05); non-AP 20.07 (14.82)	98.24	2.72	96.94699408	99.53300592	20.07	14.82	16.97355808	23.16644192
Kim & Knoesche (2016)	2016	Human Brain Mapping	Identify		17	8	9					Y	Accuracy/RT	72	C3	D#6	4000	Piano key	Y	multiple	sine, piano	1000		1		0.8			0		Scored using errors, hit rates
Leite et al. (2016)	2016	Frontiers in Neuroscience	Identify	Deutsch et al. (2006)	230	9	221				numbers may not be exact as % reported not raw numbers	Y	Accuracy	72	C3	B5	4250	Written		piano		1000		0		0.85		Additional threshold: >= 20% AP	0		none stated (results presented graphically)
Van Hedger et al. (2016)	2016	Cognition	IdentifyProduce		990	186	391			413	Non-musicians. Only musicians and SR AP possessors completed AP screening task, and SR AP possessors who did not pass the task were excluded.	Y	Accuracy	1	D3									1		1			0		one trial only
Kim & Knoesche (2017)	2017	Human Brain Mapping	Identify	Kim & Knoesche (2016)	17	8	9					Y	Accuracy/RT	72	C3	D#6	4000	Piano key	Y	multiple	sine, piano	1000		1		0.8			0		Scored using errors, hit rates
Kim et al. (2017)	2017	PLOS ONE	IdentifyProduce		19	9	10					Y	Accuracy	80	A2	A6		Onscreen keyboard		sine		2000	white noise	0					0		Mean AP (SD): 81.53 (9.33); non-AP 25.13 (17.16)	81.53	9.33	75.4344	87.6256	25.13	17.16	14.49412181	35.76587819
Greber et al. (2018)	2018	eNeuro	Identify	Oechslin et al. (2010)	104	54	50					Y	Accuracy	108	C3	B5	15000	Onscreen label	NC	sine		500	brown noise	0					0		Mean AP (SD): 76.41 (19.55); non-AP 24.31 (19.01)	76.41	19.55	71.19558067	81.62441933	24.31	19.01	19.04069684	29.57930316
Gruhn et al. (2018)	2018	Empirical Musicology Review	IdentifyProduce	Wengenroth et al. (2014)	50	33	2	15				Y	Accuracy	41	C1	C7		Written		multiple	piano, guitar, violin, organ, woodwind, brass, voice, sine	100	Sequential tones, distorted glissandi	0.5	0.29	0.47			0		None stated
Maeshima et al. (2018)	2018	NeuroReport	Identify		23	10	13				varied musical experience		Accuracy	52	F#4	F#5		Written		sine		500		0		0.2			0		Mean (SD) AP: 62.5 (25.6); non-AP 4.30 (13.1)	62.5	25.6	46.63295561	78.36704439	4.3	13.1	-2.821241119	11.42124112
McKetton et al. (2018)	2018	Hearing Research	Identify	Schlaug et al. (2015)	53	20	33					not stated	Accuracy	96	C4	B4		Onscreen label		sine				1		0.9			0		Mean (SD) AP: 99.2 (2.2); controls 17.3 (12.8)	99.2	2.2	98.23580749	100.1641925	17.3	12.8	12.93273977	21.66726023
Miyazaki et al. (2018)	2018	Music Perception	IdentifyProduce		950	261	502	187			numbers may not be exact as % reported not raw numbers	Y	Accuracy	60	C2	B6	3000	Written		piano		1000		0	0.5	0.9		data presented in percentiles: 0,0.5,0.6,0.7,0.8,0.9,1	0		none stated (resulted presented graphically and as medians/IQR)
Van Hedger & Nusbaum (2018)	2018	Acta Psychologica	IdentifyProduce		37	37							Accuracy/RT	24	C4	B5		Labelled key		multiple	piano, guitar	500		0		0.7		and mean RT =< 7s	0		Mean (SD, range) 95.4 (7.5, 75-100)	95.4	7.5	92.98333489	97.81666511
Van Hedger et al. (2018)	2018	Journal of Experimental Psychology: Human Perception and Performance	IdentifyProduce		17	17							Accuracy/RT	24	C4	B5		Labelled key		multiple	harpsichord, triangle tones	400	white noise	0		0.7		and mean RT =< 5s	0		Mean (SD) 95.34 (5.28)	95.34	5.28	92.83004732	97.84995268
Brauchli et al. (2019)	2019	NeuroImage	IdentifyProduce	Oechslin et al. (2010)	100	50	50					Y	Accuracy	108	C3	B5			NC	sine		500	brown noise	0					0		AP mean 77.54% (SD19.37), non-AP 23.93 (19.26)	77.54	19.37	72.17090993	82.90909007	23.93	19.26	18.59140037	29.26859963
Burkhard et al. (2019)	2019	Scientific Reports	Identify	Oechslin et al. (2010)	94	49	45					Y	Accuracy	108	C3	B5	15000	Onscreen label	NC	sine			brown noise	0					0		Mean AP (SD): 76.43 (20.15); non-AP 24.91 (18.53)	76.43	20.15	70.788	82.072	24.91	18.53	19.49591296	30.32408704
Coll et al. (2019)	2019	Frontiers in Neuroscience	IdentifyProduce	Oechslin et al. (2010)	24	11	12					Y	Accuracy	108	C3	B5	4000	Written		piano		1000	brown noise	0	0.65	0.9		thresholds are 95% Cis. No participants in intervening interval	0		AP: mean 99 (SD2.54), range 90-100; non-AP mean 12 (SD 15.02), range 2-60	99	2.54	97.49895592	100.5010441	12	15.02	3.501634978	20.49836502
Leipold, Brauchli et al. (2019)	2019	Brain Structure and Function	Identify	Oechslin et al. (2010)	100	51	49					Y	Accuracy	108	C3	B5	15000	Onscreen label	NC	sine		500	brown noise	0					0		Mean (SD) AP: 76.76 (20); non-AP 23.93 (19.26)	76.76	20	71.27090207	82.24909793	23.93	19.26	18.5372	29.3228
Leipold, Greber et al. (2019)	2019	NeuroImage	Identify	Oechslin et al. (2010)	95	54	51					Y	Accuracy	108	C3	B5	15000	Onscreen label	NC	sine		500	brown noise	0					0		Mean (SD) AP: 76.41 (19.55); non-AP 24.00 (18.97)	76.41	19.55	71.19558067	81.62441933	24	18.97	18.79359061	29.20640939
Leipold, Oderbolz et al. (2019)	2019	International Journal of Psychophysiology	Identify	Oechslin et al. (2010)	104	25	39	40				Y	Accuracy	108	C3	B5	15000	Onscreen label	NC	sine		500	brown noise	0	0.375	0.825			0		Mean (SD) AP: 93.59 (5.02); mid-AP 59.70 (13.96); low-AP 15.69 (9.45)	93.59	5.02	91.62216	95.55784	15.69	9.45	12.72410634	18.65589366
Matsuda et al. (2019)	2019	Frontiers in Neuroscience	Identify	Itoh et al. (2005); Miyazaki (1988); others referred: Miyazaki (1990); Itoh et al. (2003); Miyazaki et al. (2012)	57	19	19			19	non-musicians	Y	Accuracy	60	C2	B6	4000			piano		1000		0	0.4	0.9		no participants in intermediate range	0		none stated
McKetton et al. (2019)	2019	Journal of Neuroscience	IdentifyProduce	Schlaug et al. (2015)	60	20	20			20	non-musicians. Note one additional participant classified as QAP and excluded	Y	Accuracy	96	C4	B4		Onscreen label		sine				1		0.9			0		none stated (results presented graphically)
Sharma et al. (2019)	2019	Frontiers in Neuroscience	Identify	Bermudez & Zatorre (2009)	57	19	19			19	non-musicians; only AP participants completed task	Y	Accuracy	24	C3	B5		Onscreen label		sine		1000		0		0.85		Or MAD <= 1	0		none stated
Wenhart & Altenmüller (2019)	2019	Frontiers in Psychology	IdentifyProduce	Wenhart & Altenmüller (2019); Wenhart, Bethlehem et al. (2019) [2018 preprints for both]	64	31	33					Y	Accuracy	36	C4	B6				sine				0		0.33			0		Mean (SD, range) AP: 80.89 (16.61, 41.67-100); non-AP 15.28 (12.39, 0-58.33)	80.89	16.61	75.04284163	86.73715837	15.28	12.39	11.05262857	19.50737143
Wenhart, Bethlehem et al. (2019)	2019	Molecular Autism	IdentifyProduce	Wenhart & Altenmüller (2019); Wenhart, Hwang et al. (2018 - preprint)	64	31	33					Y	Accuracy	36	C4	B6				sine				0		0.33			0		Mean (SD, range) AP: 79.17 (16.75, 41.67-100); non-AP 14.72 (12.03, 0-58.33)	79.17	16.75	73.27355793	85.06644207	14.72	12.03	10.61545777	18.82454223
Wenhart, Hwang et al. (2019)	2019	Scientific Reports	IdentifyProduce	Wenhart & Altenmüller (2019); Wenhart, Bethlehem et al. (2019)	64	31	33					Y	Accuracy	36	C4	B6				sine				0		0.33		note that pitch adjustment test used to refine group membership	0		Mean (SD, range) AP: 80.33 (17.36, 41.67-100); non-AP 15.11 (12.03, 0-58.33)	80.33	17.36	74.21882184	86.44117816	15.11	12.03	11.00545777	19.21454223
Brauchli et al. (2020)	2020	NeuroImage	Identify	Oechslin et al. (2010)	124	45	45			34	non-musicians	Y	Accuracy	108	C3	B5	2000		NC	sine		500	brown noise	0					0		AP mean 77.01% (SD 20.49), RP mean 22.08% (18.18), non-musicians 6.59 (4.47). Range (estimates from boxplots: AP 35-100, RP 0-76, non-musicians 0-20)	77.01	20.49	71.02324104	82.99675896	22.08	18.18	16.7681758	27.3918242
Burkhard et al. (2020)	2020	NeuroImage	Identify	Oechslin et al. (2010)	90							Y	Accuracy	108	C3	B5			NC	sine				0				treated as continuous	0		Mean 51.75% (SD 32.1), range 3.7-100
Greber & Jäncke (2020)	2020	Frontiers in Human Neuroscience	IdentifyProduce	Oechslin et al. (2010)	105	54	51					Y	Accuracy	108	C3	B5	15000	Onscreen label	NC	sine		500	brown noise	0					0		AP mean: 76.41% (SD 19.55); non-AP 24.04 (18.92). Range (from raw data): AP 36.1-100; non-AP 0-75.9	76.41	19.55	71.19558067	81.62441933	24.04	18.92	18.84731336	29.23268664
Greber et al. (2020)	2020	International Journal of Psychophysiology	Identify	Oechslin et al. (2010)	105	54	51					Y	Accuracy	108	C3	B5	15000	Onscreen label	NC	sine		500	brown noise	0					0		AP mean: 76.41% (SD 19.55); non-AP 24.04 (18.92). Range (from raw data): AP 36.1-100; non-AP 0-75.9	76.41	19.55	71.19558067	81.62441933	24.04	18.92	18.84731336	29.23268664
Jiang et al. (2020)	2020	i-Perception	IdentifyProduce	Baharloo et al. (1998)	84	20	20					Y	Accuracy	80	C1	G#8	3000	Written		multiple	sine, piano	1000		0.75	0.5	0.8		no participants in intervening interval; must exceed threshold for each timbre	0		AP sine: 88.66 (5.12); AP piano: 97.56 (2.81); non-AP sine: 23.59 (9.07); non-AP piano: 24.63 (7.34)	97.56	2.81	96.3284632	98.7915368	24.63	7.34	21.41310316	27.84689684
Van Hedger et al. (2020)	2020	PLOS ONE	IdentifyProduce		152	42	64	46				Y	AccuracyRT	48	C3	B4	5000	Onscreen label		multiple	smooth, triangle tones	500		0	0.229	0.813		separate measures: composite score of logRT and MAD; when using raw score + ST error, restricted to 3s response window. Composite scores also used for thresholds. Participants in intermediate window = pseudo-AP. Also treats scores as continuous	0		Drawn from raw data: genuine AP range 81.25%-100, mean 93.60% (SD 5.33); pseudo range 22.92-83.33, mean 55.75 (14.75), non-AP range 0-31.25, mean 9.28 (5.96)	93.6	5.33	91.98802376	95.21197624	9.28	5.96	7.8198	10.7402
West Marvin et al. (2020)	2020	Psychology of Music	IdentifyProduce	Deutsch et al. (2006); Deutsch et al. (2009); Dooley & Deutsch (2010); Dooley & Deutsch (2011)	32	30	2					Y	Accuracy	36	C3	B5	4000			piano				0		0.85			0		Mean (SD) AP: 98 (4)	98	4	96.56861838	99.43138162
Deutsch et al. (2021)	2021	Journal of the Acoustical Society of America	IdentifyProduce		28	12	16					Y	Accuracy	36	C3	B5	4250	Written		piano		500		0		0.85			0		AP mean 97.9 (SD 4.45), non-AP mean 7.46 (SD 5.53)	97.9	4.45	95.38217548	100.4178245	7.46	5.53	4.7503	10.1697
Di Giuseppe Germano et al. (2021)	2021	PLOS ONE	IdentifyProduce		783							Y	Accuracy	10	G#1	G6	15000	Labelled keyboard (written)		multiple	piano, violin, flute, tuba, voice	3000		0				ST errors considered in separate analysis; data treated as continuous	0		Range 0-100, mean 24.52%, SD 22.58%
Hou et al. (2021)	2021	Musicae Scientiae	Identify	Zatorre (2003)	525	42	42				sample not musicians. "superior" pitch ID not AP as only white notes used	N	AccuracyRT	21	C4	B4		Onscreen label				500		0		0.8			0		Superior PI early training: Mean 94.37 (SD 5.43); Average PI early training: Mean 44.37 (2.35); Superior PI no training: 89.47 (7.71); Average PI no training 26.19 (1.92).
Leipold et al. (2021)	2021	Journal of Neuroscience	Identify	Oechslin et al. (2010)	153	52	51			50	non-musicians	Y	Accuracy	108					NC	sine				0					0		AP mean: 76.41% (SD 19.96), non-AP 23.66 (19.16), non-musicians 8.41 (3.52)	76.41	19.96	70.9848102	81.8351898	23.66	19.16	18.40144418	28.91855582
Li (2021)	2021	Psychology of Music	Identify	Deutsch et al. (2013)	71							Y	Accuracy	72	C3	B5	4250			multiple	piano, string			0				treated as continuous; ST errors scored as a separate metric	0		Mean piano timbre 76.8, mean string timbre 69.25 but treats as continuous
Maggu et al. (2021)	2021	Scientific Reports	IdentifyProduce	Baharloo et al. (1998)	30	17	13					Y	Accuracy	80	C1	G#8	3000	Labelled key		multiple	sine, piano			0.75	0.3125	0.68*		0.68 for sine only. Not clear if .68 is correct as this assumes /36 as per Baharloo rather than /40 and the paper does not provide further info; non-AP raw scores between 3.25 and 11.25/36?40? for both timbres	0		Estimates from scatter plot: AP pure: 27-38, piano 21-36; non-AP pure 3.25-10, piano 3.25-11
Reis et al.(2021)	2021	Scientific Reports	Identify		31	16	15					Y	Accuracy					Written		multiple	sine, piano			0					0		Estimates from scatter plot (3c): AP 60-98%; non-AP 12-54%)
Rogenmoser, Arnicane et al. (2021)	2021	Annals of the New York Academy of Sciences	Identify	Oechslin et al. (2010); Jaencke et al. (2012); Elmer et al. (2015)	36	18	18					Y	Accuracy	108	A3	A5	4000	Written		sine		1000	brown noise	0				not stated	0		AP mean 69.5% (SD 21.5), non-AP 9.36 (6.9); range estimated from scatterplot AP 32-100; non-AP 0-30	69.5	21.5	59.56750675	79.43249325	9.36	6.9	6.17236263	12.54763737
Rogenmoser, Li et al. (2021)	2021	Cortex	Identify	Keenan et al. (2001)	42	21	21					Y	Accuracy	52	F#3	F#4	2000	Written		sine		500		0					0		AP mean 94.15% (SD 10.05); non-AP 5.77 (6.26); range estimated from scatter plot - AP 67-100, non-AP 0-22	94.15	10.05	89.851544	98.448456	5.77	6.26	3.092553774	8.447446226
Bairnsfather, Osborne et al. (2022)	2022	PLOS ONE	Identify	Wilson et al. (2009, 2012)	35	10	8	17				Y	Accuracy	50	C2	C5	3000	Verbal		piano		500		0	0.24	0.78	.34-.74		0			94.4				6.35
Bairnsfather, Ullén et al. (2022)	2022	Twin Research and Human Genetics	Identify		1737								Accuracy	24	C4	B5	3000	Onscreen wheel		multiple	sine, piano	1000		0					0		Musicians: M = 3.5 (14.6%), SD 4.5 (18.8%). Twins: 2.27 (9.5%), SD 1.9 (7.9%_
Hsieh et al. (2022)	2022	Scientific Reports	IdentifyProduce	Hsieh & Saberi (2008)	54	14	12	16		12	non-musicians	Y	Accuracy	100	C2	B6	2400	Labelled button		multiple	sine, piano	1000	white noise	0.5	0.08	0.8	.33-.8	<.08 for non-musicians	0			85	5.6	82.06654061	87.93345939	11.3	4.3	8.867045966	13.73295403
Vanzella et al. (2022)	2022	Psychology of Music	IdentifyProduce		18	18							Accuracy	72	A3	G#5	5000	Verbal		multiple	piano, vocal	1000		1		0.4167			0			83.1	16	75.70837711	90.49162289
Benner et al. (2023)	2023	Cerebral Cortex	Identify	Wengenroth et al. (2014)	40	17	23					Y	Accuracy	41	C1	C7				multiple	sine, piano, violin, organ, woodwind, brass, voice (+ 6 trials for production)	500	non-equally tempered tones and distorted melody	0.5		0.51			0		M(AP) = 32/41, SE 1.5; non-AP 9.1/41, SE 0.9	78	15	70.86945262	85.13054738	22	10.5	17.70877336	26.29122664
Hou et al. (2023)	2023	Psychology of Music	Identify	Zatorre (2003)	320	34	34				sample not musicians. "superior" pitch ID not AP as only white notes used	N	AccuracyRT	21	C4	B4	1000	Onscreen label		piano		500		0		0.8			0		M(sup PI) = 93.7, SD 6.81. M(av PI) = 38.38, SD 5.96	93.7	6.81	91.41090548	95.98909452	38.38	5.96	36.37662213	40.38337787
Leite Filho et al. (2023)	2023	Frontiers in Neuroscience	Identify	Keenan et al. (2001); Loui et al. (2011)	19	9	10				only AP completed the task	Y	Accuracy	52	F#3	F#4	2000	Verbal		sine				0		0.192		MAD < 1 ST as well	0			84.62	14.99	74.82653333	94.41346667
Leite Filho et al. (2023)*	2023	Frontiers in Neuroscience	Identify	Leite et al. (2016)	15	8	7					Y	Accuracy	72	C3	B5	4250	Written		piano		1000		0		0.2		MAD < 1 ST as well	0			88.54	15.84	77.56344001	99.51655999	19.44	5.32	15.49888885	23.38111115
Ngan et al. (2023)	2023	Psychophysiology	IdentifyProduce		54	27	27					Y	Accuracy	36	C5	B5	5000	Labelled key		sine		1000	glissando	0				self-report	0			93.3	9	89.90518042	96.69481958	19.7	9	16.30518042	23.09481958
Ngan et al. (2023)*	2023	Psychophysiology	IdentifyProduce		54	27	27					Y	Accuracy	36	C3	B6	5000	Labelled key		sine		1000	glissando	0				self-report	0			93.3	9	89.90518042	96.69481958	19.7	9	16.30518042	23.09481958
Sharma et al. (2023)	2023	Cerebral Cortex	Identify	Sharma et al. (2019)	57	19	19			19	non-musicians. Only AP group completed task	Y	Accuracy	12	C4	B4		Onscreen wheel		sine		1000		0		0.85		Or MAD <= 1	0
Remijn et al. (2024)	2024	Auditory Perception & Cognition	IdentifyProduce	Baharloo et al. (1998)	30	16	14					Y	Accuracy	80	C1	G#8	3000	Labelled key		multiple	sine, piano	1000		0.25		0.68		Pure tones only	0		M(AP) = 30.38/36 (SD 2.81) for pure; M(non-AP) = 11.93 (SD 6.99)	84.4	7.8	80.578	88.222	33.1	19.4	22.93765854	43.26234146
Tseng & Hsieh (2024)	2024	Cortex	Identify		45	15	15			15	non-musicians	Y	Accuracy	100	C2	B6	2400			multiple	sine, piano	1000	white noise	0.5	0.2	0.8			0			80.93	11.24	75.24177518	86.61822482	11.2	4.46	8.942928585	13.45707141
